# Supplementary material for: Real‐world genomic testing and treatment patterns of newly diagnosed adult acute myeloid leukemia patients within a comprehensive health system
Source: Cancer Med. 2023 Aug 28;12(17):18368–80. doi: 10.1002/cam4.6442 (PMC10524030; doi:10.1002/cam4.6442)
Supplement: Supplementary file 1 — Figure S1. [file CAM4-12-18368-s001.zip]

Archive with 2 entries (2 files):
- cam46442-sup-0001-Figures1/cam46442-sup-0001-Onlineonlyfigure1a-1b-1c.pptx
- cam46442-sup-0001-Figures1/revised_Byrd et al_Online-Only_Figure 1 Legend.docx
